# Supplementary material for: Caveolin-1 in Kidney Chronic Antibody-Mediated Rejection: An Integrated Immunohistochemical and Transcriptomic Analysis Based on the Banff Human Organ Transplant (B-HOT) Gene Panel
Source: Biomedicines. 2021 Sep 26;9(10):1318. doi: 10.3390/biomedicines9101318 (PMC8533527; doi:10.3390/biomedicines9101318)
Supplement: Supplementary file 1 [file biomedicines-09-01318-s001.zip]

Archive with 1 entries (1 files):
- biomedicines-1363592-supplementary.pdf
